# Supplementary material for: Data on seed germination using LED versus fluorescent light under growth chamber conditions
Source: Data Brief. 2018 May 12;19:594–600. doi: 10.1016/j.dib.2018.05.040 (PMC5997879; doi:10.1016/j.dib.2018.05.040)
Supplement: Supplementary file 2 — Supplementary material [file mmc2.xlsx]

## Sheet: neon germination
nion	Swoing date 10/10/2017	SEED N	16.10 (6d)	19.10 (9d)	23.10 (13d)	26.10 (16d)	30.10 (20d)	total n germinated seed	G%	germination speed	T50	Coefficient of Velocity of Germination	CUMULATIVE germination						CUMULATIVE germination PER DAY						accumulative max germination	PV	Mean daily germination (MDG)	GV	Germination index	first day of germination	G%2	G%3	G%4	G%5	Germination rate index (GRI)
1	Artemisia absinthium	70	0	4	4	3	5	16	22.8571	1.14519	14.75	6.77966	0	4	8	11	16		0	0.444444	0.615385	0.6875	0.8		1.14286	0.8	1.14286	0.914286	119	0	5.71429	5.71429	4.28571	7.14286	1.69948
2	Artemisia vulgaris	70	0	4	7	5	2	18	25.7143	1.35096	13.7222	7.28745	0	4	11	16	18		0	0.444444	0.846154	1	0.9		1.42857	1	1.28571	1.28571	139	0	5.71429	10	7.14286	2.85714	1.99344
3	Atriplex halimus	100	4	10	0	3	2	19	19	1.95417	10.6316	9.40594	4	14	14	17	19		0.666667	1.55556	1.07692	1.0625	0.95		1.55556	1.55556	0.95	1.47778	163	4	10	0	3	2	2.06528
5	Atriplex copper	50	2	1	0	3	3	9	18	0.770833	14.3333	6.97674	2	3	3	6	9		0.333333	0.333333	0.230769	0.375	0.45		0.9	0.45	0.9	0.405	68	4	2	0	6	6	1.56389
8	Chenopodium quinoa Cherry Vanilla	50	7	5	2	2	1	17	34	1.99551	9.70588	10.303	7	12	14	16	17		1.16667	1.33333	1.07692	1	0.85		2.66667	1.33333	1.7	2.26667	151	14	10	4	4	2	4.10214
9	Salicornia europaea L.	35	3	3	1	2	1	10	28.5714	1.05192	11	9.09091	3	6	7	9	10		0.5	0.666667	0.538462	0.5625	0.5		1.90476	0.666667	1.42857	0.952381	85	8.57143	8.57143	2.85714	5.71429	2.85714	3.10073
12	sanguisorba minor hort	80	9	20	10	12	4	55	68.75	5.21923	11.5636	8.6478	9	29	39	51	55		1.5	3.22222	3	3.1875	2.75		4.02778	3.22222	3.4375	11.0764	458	11.25	25	12.5	15	5	6.80182
13	Portulaca oleracea	150	40	35	0	3	1	79	52.6667	10.4042	7.88608	12.6806	40	75	75	78	79		6.66667	8.33333	5.76923	4.875	3.95		5.55556	8.33333	2.63333	21.9444	742	26.6667	23.3333	0	2	0.666667	7.19537
14	rosmarinus officinalis	40	0	3	3	1	2	9	22.5	0.693269	13.5556	7.37705	0	3	6	7	9		0	0.333333	0.461538	0.4375	0.45		1.15385	0.461538	1.125	0.519231	70	0	7.5	7.5	2.5	5	1.81651
								0
	50% commercial soil+50% sand
nion	Swoing date 10/10/2017	SEED N	16.10	19.10	23.10	26.10	30.10	total n germinated seed	G%	germination speed	T50	Coefficient of Velocity of Germination	CUMULATIVE germination						CUMULATIVE germination PER DAY						accumulative max germination	PV	Mean daily germination (MDG)	GV	Germination index	first day of germination	G%2	G%3	G%4	G%5	Germination rate index (GRI)
1	Artemisia absinthium	70	0	5	3	3	2	13	18.5714	1.01827	13.2308	9.70149	0	5	8	11	13		0	0.555556	0.615385	0.6875	0.65		0.982143	0.6875	0.928571	0.638393	102	0	7.14286	4.28571	4.28571	2.85714	1.53404
2	Artemisia vulgaris	70	0	4	6	4	2	16	22.8571	1.21154	13.625	8.88889	0	4	10	14	16		0	0.444444	0.769231	0.875	0.8		1.25	0.875	1.14286	1	124	0	5.71429	8.57143	5.71429	2.85714	1.79426
3	Atriplex halimus	100	4	8	0	2	2	16	16	1.69167	10.5	12.3077	4	12	12	14	16		0.666667	1.33333	0.923077	0.875	0.8		1.33333	1.33333	0.8	1.06667	138	4	8	0	2	2	1.78056
5	Atriplex copper	50	2	2	1	1	1	7	14	0.722756	11.2857	11.6667	2	4	5	6	7		0.333333	0.444444	0.384615	0.375	0.35		0.888889	0.444444	0.7	0.311111	59	4	4	2	2	2	1.48996
8	Chenopodium quinoa Cherry Vanilla	50	5	3	2	2	1	13	26	1.46218	10.3846	11.2069	5	8	10	12	13		0.833333	0.888889	0.769231	0.75	0.65		1.77778	0.888889	1.3	1.15556	113	10	6	4	4	2	2.99103
9	Salicornia europaea L.	35	2	3	2	1	0	8	22.8571	0.849679	10.125	9.87654	2	5	7	8	8		0.333333	0.555556	0.538462	0.5	0.4		1.5873	0.555556	1.14286	0.634921	70	5.71429	8.57143	5.71429	2.85714	0	2.52289
12	sanguisorba minor hort	80	8	17	9	8	3	45	56.25	4.37564	11.2444	10.0223	8	25	34	42	45		1.33333	2.77778	2.61538	2.625	2.25		3.47222	2.77778	2.8125	7.8125	379	10	21.25	11.25	10	3.75	5.70566
13	Portulaca oleracea	150	35	30	0	2	1	68	45.3333	9.00833	7.82353	13.2554	35	65	65	67	68		5.83333	7.22222	5	4.1875	3.4		4.81481	7.22222	2.26667	16.3704	640	23.3333	20	0	1.33333	0.666667	6.22778
14	rosmarinus officinalis	40	0	2	2	1	2	7	17.5	0.516346	14.2857	11.2903	0	2	4	5	7		0	0.222222	0.307692	0.3125	0.35		0.875	0.35	0.875	0.30625	53	0	5	5	2.5	5	1.34642
									G%	GS	T50	CVG	Mean daily germination (MDG)	GV	GI	GRI	GE
									20.7143	1.08173	13.9904	8.24058	1.03571	0.776339	110.5	1.61676	1.0625
									24.2857	1.28125	13.6736	8.08817	1.21429	1.14286	131.5	1.89385	1.33929
									17.5	1.82292	10.5658	10.8568	0.875	1.27222	150.5	1.92292	1.44444
									16	0.746795	12.8095	9.32171	0.8	0.358056	63.5	1.52692	0.894444
									30	1.72885	10.0452	10.755	1.5	1.71111	132	3.54658	2.22222
									25.7143	0.950801	10.5625	9.48373	1.28571	0.793651	77.5	2.81181	1.74603
									62.5	4.79744	11.404	9.33504	3.125	9.44444	418.5	6.25374	3.75
									49	9.70625	7.8548	12.968	2.45	19.1574	691	6.71157	5.18519
									20	0.604808	13.9206	9.33369	1	0.41274	61.5	1.58146	1.01442
									G%	GS	T50	CVG	ge	Mean daily germination (MDG)	GV	GI	GRI
									2.14286	0.0634615	0.759615	1.46092	0.0803571	0.107143	0.137946	8.5	0.0827228
									1.42857	0.0697115	0.0486111	0.80072	0.0892857	0.0714286	0.142857	7.5	0.0995879
									1.5	0.13125	0.0657895	1.45088	0.111111	0.075	0.205556	12.5	0.142361
									2	0.0240385	1.52381	2.34496	0.00555556	0.1	0.0469444	4.5	0.0369658
									4	0.266667	0.339367	0.451933	0.444444	0.2	0.555556	19	0.555556
									2.85714	0.101122	0.4375	0.392817	0.15873	0.142857	0.15873	7.5	0.288919
									6.25	0.421795	0.159596	0.687236	0.277778	0.3125	1.63194	39.5	0.548077
									3.66667	0.697917	0.0312733	0.287391	0.37037	0.183333	2.78704	51	0.483796
									2.5	0.0884615	0.365079	1.95664	0.139423	0.125	0.10649	8.5	0.235043

## Sheet: led germination
led	Swoing date 10/10/2017	TOAL SEED N	16.10 (6d)	19.10 (9d)	23.10 (13d)	26.10 (16d)	30.10 (20d)	total n germinated seed	G%	germination speed	T50	Coefficient of Velocity of Germination	CUMULATIVE germination						CUMULATIVE germination PER DAY						accumulative max germination	PV	Mean daily germination (MDG)	GV	Germination index	first day of germination	G%2	G%3	G%4	G%5	Germination rate index (GRI)
1	Artemisia absinthium	70	35	18	1	2	1	57	81.4286	7.88526	7.66667	13.6364	35	53	54	56	57		5.83333	5.88889	4.15385	3.5	2.85		8.4127	5.88889	4.07143	23.9762	540	50	25.7143	1.42857	2.85714	1.42857	11.5504
2	Artemisia vulgaris	70	16	15	12	4	2	49	70	5.43974	10.0204	10.8168	16	31	43	47	49		2.66667	3.44444	3.30769	2.9375	2.45		4.92063	3.44444	3.5	12.0556	431	22.8571	21.4286	17.1429	5.71429	2.85714	8.00916
3	Atriplex halimus	100	8	16	7	6	5	42	42	4.09679	11.4048	10.9375	8	24	31	37	42		1.33333	2.66667	2.38462	2.3125	2.1		2.66667	2.66667	2.1	5.6	352	8	16	7	6	5	4.27457
5	Atriplex copper	50	5	6	3	4	0	18	36	1.9141	10.3889	9.62567	5	11	14	18	18		0.833333	1.22222	1.07692	1.125	0.9		2.44444	1.22222	1.8	2.2	156	10	12	6	8	0	3.96154
8	Chenopodium quinoa Cherry Vanilla	50	24	10	3	3	1	41	82	5.46827	8.31707	12.7329	24	34	37	40	41		4	3.77778	2.84615	2.5	2.05		8	4	4.1	16.4	381	48	20	6	6	2	11.1588
9	Salicornia europaea L.	30	7	3	2	3	1	16	53.3333	1.85801	10.1875	11.1111	7	10	12	15	16		1.16667	1.11111	0.923077	0.9375	0.8		3.88889	1.16667	2.66667	3.11111	140	23.3333	10	6.66667	10	3.33333	6.30449
12	sanguisorba minor hort	80	35	25	10	2	2	74	92.5	9.32756	8.60811	12.3539	35	60	70	72	74		5.83333	6.66667	5.38462	4.5	3.7		8.33333	6.66667	4.625	30.8333	681	43.75	31.25	12.5	2.5	2.5	12.0067
13	Portulaca oleracea	150	80	25	9	9		123	82	17.0881	7.85366	12.7329	80	105	114	123	123		13.3333	11.6667	8.76923	7.6875	6.15		8.88889	13.3333	4.1	54.6667	1160	53.3333	16.6667	6	6	0	11.5773
14	rosmarinus officinalis	40	0	10	5	4	4	23	57.5	1.83462	13	10.3139	0	10	15	19	23		0	1.11111	1.15385	1.1875	1.15		2.96875	1.1875	2.875	3.41406	182	0	25	12.5	10	10	4.86432
								0
	50% commercial soil+50% sand
led	Swoing date 10/10/2017	TOAL SEED N	16.10	19.10	23.10	26.10	30.10	total n germinated seed	G%	germination speed	T50	Coefficient of Velocity of Germination	CUMULATIVE germination						CUMULATIVE germination PER DAY						accumulative max germination	PV	Mean daily germination (MDG)	GV	Germination index	first day of germination	G%2	G%3	G%4	G%5	Germination rate index (GRI)
1	Artemisia absinthium	70	37	20	4	1	1	63	90	8.58686	7.77778	12.8571	37	57	61	62	63		6.16667	6.33333	4.69231	3.875	3.15		9.04762	6.33333	4.5	28.5	595	52.8571	28.5714	5.71429	1.42857	1.42857	12.5844
2	Artemisia vulgaris	70	18	16	10	4	2	50	71.4286	5.71923	9.72	10.2881	18	34	44	48	50		3	3.77778	3.38462	3	2.5		5.39683	3.77778	3.57143	13.4921	444	25.7143	22.8571	14.2857	5.71429	2.85714	8.4243
3	Atriplex halimus	100	10	15	8	7	5	45	45	4.46955	11.3556	8.80626	10	25	33	40	45		1.66667	2.77778	2.53846	2.5	2.25		2.77778	2.77778	2.25	6.25	378	10	15	8	7	5	4.63622
5	Atriplex copper	50	7	4	3	2	1	17	34	1.97244	9.94118	10.0592	7	11	14	16	17		1.16667	1.22222	1.07692	1	0.85		2.44444	1.22222	1.7	2.07778	150	14	8	6	4	2	4.03376
8	Chenopodium quinoa Cherry Vanilla	50	27	12	4	1	1	45	90	6.12019	7.95556	12.5698	27	39	43	44	45		4.5	4.33333	3.30769	2.75	2.25		9	4.5	4.5	20.25	423	54	24	8	2	2	12.5071
9	Salicornia europaea L.	30	10	3	2	1	2	18	60	2.28301	9.38889	10.6509	10	13	15	16	18		1.66667	1.44444	1.15385	1	0.9		5.55556	1.66667	3	5	162	33.3333	10	6.66667	3.33333	6.66667	7.72115
12	sanguisorba minor hort	80	38	22	12	1	1	74	92.5	9.56891	8.35135	11.9741	38	60	72	73	74		6.33333	6.66667	5.53846	4.5625	3.7		8.33333	6.66667	4.625	30.8333	687	47.5	27.5	15	1.25	1.25	12.2667
13	Portulaca oleracea	150	85	27	11	8	1	132	88	18.2628	7.90909	12.6437	85	112	123	131	132		14.1667	12.4444	9.46154	8.1875	6.6		9.44444	14.1667	4.4	62.3333	1243	56.6667	18	7.33333	5.33333	0.666667	12.3752
14	rosmarinus officinalis	40	0	14	5	4	3	26	65	2.18462	12.1154	8.25397	0	14	19	23	26		0	1.55556	1.46154	1.4375	1.3		3.88889	1.55556	3.25	5.05556	212	0	35	12.5	10	7.5	5.85043
							average		G%	GS	T50	CVG	Mean daily germination (MDG)	GV	GI	GRI	GE
									85.7143	8.23606	7.72222	13.2468	4.28571	26.2381	567.5	12.0674	8.73016
									70.7143	5.57949	9.8702	10.5524	3.53571	12.7738	437.5	8.21673	5.15873
									43.5	4.28317	11.3802	9.87188	2.175	5.925	365	4.4554	2.72222
									35	1.94327	10.165	9.84242	1.75	2.13889	153	3.99765	2.44444
									86	5.79423	8.13631	12.6514	4.3	18.325	402	11.8329	8.5
									56.6667	2.07051	9.78819	10.881	2.83333	4.05556	151	7.01282	4.72222
									92.5	9.44824	8.47973	12.164	4.625	30.8333	684	12.1367	8.33333
									85	17.6755	7.88137	12.6883	4.25	58.5	1201.5	11.9762	9.16667
									61.25	2.00962	12.5577	9.28393	3.0625	4.23481	197	5.35737	3.42882
									G%	GS	T50	CVG	ge	Mean daily germination (MDG)	GV	GI	GRI
									4.28571	0.350801	0.0555556	0.38961	0.31746	0.214286	2.2619	27.5	0.517018
									0.714286	0.139744	0.150204	0.264356	0.238095	0.0357143	0.718254	6.5	0.20757
									1.5	0.186378	0.0246032	1.06562	0.0555556	0.075	0.325	13	0.180823
									1	0.0291667	0.223856	0.216752	0	0.05	0.0611111	3	0.0361111
									4	0.325962	0.180759	0.0815434	0.5	0.2	1.925	21	0.674145
									3.33333	0.2125	0.399306	0.230112	0.833333	0.166667	0.944444	11	0.708333
									0	0.120673	0.128378	0.189907	0	0	0	3	0.130008
									3	0.58734	0.0277162	0.0446205	0.277778	0.15	3.83333	41.5	0.398967
									3.75	0.175	0.442308	1.02997	0.460069	0.1875	0.820747	15	0.493056

## Sheet: all readings
		Neon												Led
neon		G%	GS	T50	CVG	Mean daily germination (MDG)	GV	GI	GRI	GE				G%	GS	T50	CVG	Mean daily germination (MDG)	GV	GI	GRI	GE
	Artemisia absinthium	20.7143	1.08173	13.9904	8.24058	1.03571	0.776339	110.5	1.61676	1.0625				85.7143	8.23606	7.72222	13.2468	4.28571	26.2381	567.5	12.0674	8.73016
	Artemisia vulgaris	24.2857	1.28125	13.6736	8.08817	1.21429	1.14286	131.5	1.89385	1.33929				70.7143	5.57949	9.8702	10.5524	3.53571	12.7738	437.5	8.21673	5.15873
	Atriplex halimus	17.5	1.82292	10.5658	10.8568	0.875	1.27222	150.5	1.92292	1.44444				43.5	4.28317	11.3802	9.87188	2.175	5.925	365	4.4554	2.72222
	Atriplex copper	16	0.746795	12.8095	9.32171	0.8	0.358056	63.5	1.52692	0.894444				35	1.94327	10.165	9.84242	1.75	2.13889	153	3.99765	2.44444
	Chenopodium quinoa Cherry Vanilla	30	1.72885	10.0452	10.755	1.5	1.71111	132	3.54658	2.22222				86	5.79423	8.13631	12.6514	4.3	18.325	402	11.8329	8.5
	Salicornia europaea L.	25.7143	0.950801	10.5625	9.48373	1.28571	0.793651	77.5	2.81181	1.74603				56.6667	2.07051	9.78819	10.881	2.83333	4.05556	151	7.01282	4.72222
	sanguisorba minor hort	62.5	4.79744	11.404	9.33504	3.125	9.44444	418.5	6.25374	3.75				92.5	9.44824	8.47973	12.164	4.625	30.8333	684	12.1367	8.33333
	Portulaca oleracea	49	9.70625	7.8548	12.968	2.45	19.1574	691	6.71157	5.18519				85	17.6755	7.88137	12.6883	4.25	58.5	1201.5	11.9762	9.16667
	rosmarinus officinalis	20	0.604808	13.9206	9.33369	1	0.41274	61.5	1.58146	1.01442				61.25	2.00962	12.5577	9.28393	3.0625	4.23481	197	5.35737	3.42882
			G%		GS		T50		GVC		MDG		GV		GI		GI		GE
			led	Fluorescent	led	Fluorescent	led	Fluorescent	led	Fluorescent	led	Fluorescent	led	Fluorescent	led	Fluorescent	led	Fluorescent	led	Fluorescent
		Artemisia absinthium	85.7143	20.7143	8.23606	1.08173	7.72222	13.9904	13.2468	8.24058	4.28571	1.03571	26.2381	0.776339	567.5	110.5	12.0674	1.61676	8.73016	1.0625
		Artemisia vulgaris	70.7143	24.2857	5.57949	1.28125	9.8702	13.6736	10.5524	8.08817	3.53571	1.21429	12.7738	1.14286	437.5	131.5	8.21673	1.89385	5.15873	1.33929
		Atriplex halimus	43.5	17.5	4.28317	1.82292	11.3802	10.5658	9.87188	10.8568	2.175	0.875	5.925	1.27222	365	150.5	4.4554	1.92292	2.72222	1.44444
		Atriplex copper	35	16	1.94327	0.746795	10.165	12.8095	9.84242	9.32171	1.75	0.8	2.13889	0.358056	153	63.5	3.99765	1.52692	2.44444	0.894444
		Chenopodium quinoa	86	30	5.79423	1.72885	8.13631	10.0452	12.6514	10.755	4.3	1.5	18.325	1.71111	402	132	11.8329	3.54658	8.5	2.22222
		Salicornia europaea L.	56.6667	25.7143	2.07051	0.950801	9.78819	10.5625	10.881	9.48373	2.83333	1.28571	4.05556	0.793651	151	77.5	7.01282	2.81181	4.72222	1.74603
		Sanguisorba minor hort	92.5	62.5	9.44824	4.79744	8.47973	11.404	12.164	9.33504	4.625	3.125	30.8333	9.44444	684	418.5	12.1367	6.25374	8.33333	3.75
		Portulaca oleracea	85	49	17.6755	9.70625	7.88137	7.8548	12.6883	12.968	4.25	2.45	58.5	19.1574	1201.5	691	11.9762	6.71157	9.16667	5.18519
		Rosmarinus officinalis	61.25	20	2.00962	0.604808	12.5577	13.9206	9.28393	9.33369	3.0625	1	4.23481	0.41274	197	61.5	5.35737	1.58146	3.42882	1.01442
		se	G%		GS		T50		GVC		MDG		GV		GI		GRI		GE
			led	Neon	led	Neon	led	Neon	led	Neon	led	Neon	led	Neon	led	Neon	led	Neon	led	Neon
		Artemisia absinthium	4.28571	2.14286	0.350801	0.0634615	0.0555556	0.759615	0.38961	1.46092	0.214286	0.107143	2.2619	0.137946	27.5	8.5	0.517018	0.0827228	0.31746	0.0803571
		Artemisia vulgaris	0.714286	1.42857	0.139744	0.0697115	0.150204	0.0486111	0.264356	0.80072	0.0357143	0.0714286	0.718254	0.142857	6.5	7.5	0.20757	0.0995879	0.238095	0.0892857
		Atriplex halimus	1.5	1.5	0.186378	0.13125	0.0246032	0.0657895	1.06562	1.45088	0.075	0.075	0.325	0.205556	13	12.5	0.180823	0.142361	0.0555556	0.111111
		Atriplex copper	1	2	0.0291667	0.0240385	0.223856	1.52381	0.216752	2.34496	0.05	0.1	0.0611111	0.0469444	3	4.5	0.0361111	0.0369658	0	0.00555556
		Chenopodium quinoa	4	4	0.325962	0.266667	0.180759	0.339367	0.0815434	0.451933	0.2	0.2	1.925	0.555556	21	19	0.674145	0.555556	0.5	0.444444
		Salicornia europaea L.	3.33333	2.85714	0.2125	0.101122	0.399306	0.4375	0.230112	0.392817	0.166667	0.142857	0.944444	0.15873	11	7.5	0.708333	0.288919	0.833333	0.15873
		sanguisorba minor hort	0	6.25	0.120673	0.421795	0.128378	0.159596	0.189907	0.687236	0	0.3125	0	1.63194	3	39.5	0.130008	0.548077	0	0.277778
		Portulaca oleracea	3	3.66667	0.58734	0.697917	0.0277162	0.0312733	0.0446205	0.287391	0.15	0.183333	3.83333	2.78704	41.5	51	0.398967	0.483796	0.277778	0.37037
		rosmarinus officinalis	3.75	2.5	0.175	0.0884615	0.442308	0.365079	1.02997	1.95664	0.1875	0.125	0.820747	0.10649	15	8.5	0.493056	0.235043	0.460069	0.139423
									0		0		0		0		0		0

## Sheet: FW BOTH
FW	Artemisia absinthium	Artemisia vulgaris	Atriplex halimus	Atriplex copper	Chenopodium quinoa	Salicornia europaea L.	Sanguisorba minor hort	Portulaca oleracea	Rosmarinus officinalis						SHOOT L	Artemisia absinthium	Artemisia vulgaris	Atriplex halimus	Atriplex copper	Chenopodium quinoa	Salicornia europaea L.	Sanguisorba minor hort	Portulaca oleracea	Rosmarinus officinalis
LED	0.686	1.162	0.2648	1.4828	1.014	0.56	0.5918	0.2412	0.112						LED	2	4.1	6.1	7.3	10.04	2.4	2.62	4.425	3.04
Fluorescent	0.0186	0.0466	0.0892	0.0682	0.0614	0.05	0.1132	0.077	0.0206						Fluorescent	0.48	2.88	3.04	2.44	2.16	1.34	1.24	2.86	1.5
SE
LED	0.0434281	0.0930806	0.0226305	0.0728686	0.107592	0.06	0.108209	0.108209	0.0114237					SE
NEON	0.00256125	0.0014	0.00292233	0.0152132	0.0142674	0.00316228	0.0162862	0.0162862	0.0012083						LED	0.306594	0.170294	0.240832	0.751665	0.345832	0.0447214	0.08	0.657489	0.163095
															NEON	0.0374166	0.0583095	0.12083	0.420238	0.39064	0.12083	0.174929	0.0509902	0.141421

## Sheet: FW led light
neon		shoot FW (g)	shoot length (cm)				Artemisia absinthium	Artemisia vulgaris	Atriplex halimus	Atriplex copper	Chenopodium quinoa	Salicornia europaea L.	Sanguisorba minor hort	Portulaca oleracea	Rosmarinus officinalis
1	Artemisia absinthium	0.66	2.5				0.686	1.162	0.2648	1.4828	1.014	0.56	0.5918	0.2412	0.112
		0.85	2.5
		0.61	1.3
		0.62	1.2
		0.69	2.5				se
							0.0434281	0.0930806	0.0226305	0.0728686	0.107592	0.06	0.108209	0.108209	0.0114237
2	Artemisia vulgaris	0.99	4.2
		1	4
		1.12	4.3
		1.5	4.5
		1.2	3.5
							shoot length
3	Atriplex halimus	0.239	6				Artemisia absinthium	Artemisia vulgaris	Atriplex halimus	Atriplex copper	Chenopodium quinoa	Salicornia europaea L.	Sanguisorba minor hort	Portulaca oleracea	Rosmarinus officinalis
		0.294	6.2				2	4.1	6.1	7.3	10.04	2.4	2.62	4.425	3.04
		0.254	6					0.170294	0.240832
		0.203	5.4
		0.334	6.9
5	Atriplex copper	1.63	9.5
		1.59	7
		1.54	8.5				SE
		1.43	6				0.306594	0.170294	0.240832	0.751665	0.345832	0.0447214	0.08	0.657489	0.163095
		1.224	5.5
8	Chenopodium quinoa Cherry Vanilla	0.79	9
		0.87	9.7
		0.89	10.3
		1.37	11.1
		1.15	10.1
9	Salicornia europaea L.	0.5	2.3
		0.4	2.5
		0.7	2.4
		0.5	2.3
		0.7	2.5
12	sanguisorba minor hort	0.214	2.8
		0.775	2.5
		0.56	2.4
		0.58	2.8
		0.83	2.6
13	Portulaca oleracea	0.26	2.7
		0.24	4.3
		0.211	4.6
		0.265	5.9
		0.23	4.5
14	rosmarinus officinalis	0.146	3.2
		0.089	3.5
		0.088	3
		0.13	2.5
		0.107	3

## Sheet: statistic
																												cv	light	G	GS	MDG	GV	GI	GRI	GE		G							GS
														shoot L														1	1	81.4286	7.88526	4.07143	23.9762	540	11.5504	8.4127		Rank Mean Name Mean n Non-significant ranges							ank Mean Name Mean n Non-significant ranges
							shoot fw							Source df Type III SS MS F P														1	1	90	8.58686	4.5	28.5	595	12.5844	9.04762		----- --------- ------------- ------- ----------------------------------------							----- --------- ------------- ------- ----------------------------------------
	cv	light	shoot FW	shoot L										------------------------- -------- ----------- --------- --------- ----- ---						Main Effects	Shoot FW	Shoot L	GP	SG	MDG	GE	GRI	1	2	22.8571	1.14519	1.14286	0.914286	119	1.69948	1.14286		1 26 93 2 a							1 1 17.5 2 a
	1	1	0.66	2.5			Source df Type III SS MS F P							Main Effects						Light	.0000 ***	.0000 ***	.0000 ***	.0000 ***	.0000 ***	.0000 ***	.0000 ***	1	2	18.5714	1.01827	0.928571	0.638393	102	1.53404	0.982143		2 70 86 2 a							2 1 9.5 2 b
	1	1	0.85	2.5			------------------------- -------- ----------- --------- --------- ----- ---							light 1 160.801 160.801 367.07901 .0000 ***						CV	.0000 ***	.0000 ***	.0000 ***	.0000 ***	.0000 ***	.0000 ***	.0000 ***	2	1	70	5.43974	3.5	12.0556	431	8.00916	4.92063		3 81 85.5 2 a							3 5 9.5 2 b
	1	1	0.61	1.3			Main Effects							cv 8 212.81 26.60125 60.725745 .0000 ***						Interaction								2	1	71.4286	5.71923	3.57143	13.4921	444	8.4243	5.39683		4 23 85 2 a							4 8 8.5 2 b
	1	1	0.62	1.2			light 1 8.6174089 8.6174089 701.58438 .0000 ***							Interaction						light * cv	.0000 ***	.0000 ***	.0000 ***	.0000 ***	.0000 ***	.0000 ***	.0000 ***	2	2	25.7143	1.35096	1.28571	1.28571	139	1.99344	1.42857		5 90 70.5 2 b							5 9 5.5 2 c
	1	1	0.69	2.5			cv 8 4.2625606 0.5328201 43.379425 .0000 ***							light * cv 8 105.818 13.22725 30.195371 .0000 ***														2	2	22.8571	1.21154	1.14286	1	124	1.79426	1.25		6 14 62.5 2 bc							6 5 5.5 2 c
	1	2	0.014	0.4			Interaction							Error 72 31.54 0.4380556<-														3	1	42	4.09679	2.1	5.6	352	4.27457	2.66667		7 42 61.5 2 bc							7 1 4.5 2 cd
	1	2	0.028	0.5			light * cv 8 4.266063 0.5332579 43.415068 .0000 ***							------------------------- -------- ----------- --------- --------- ----- ---														3	1	45	4.46955	2.25	6.25	378	4.63622	2.77778		8 71 56.5 2 cd							8 1 4 2 d
	1	2	0.014	0.5			Error 72 0.8843604 0.0122828<-							Total 89 510.969														3	2	19	1.95417	0.95	1.47778	163	2.06528	1.55556		9 82 49 2 de							9 2 2 2 e
	1	2	0.018	0.6			------------------------- -------- ----------- --------- --------- ----- ---																					3	2	16	1.69167	0.8	1.06667	138	1.78056	1.33333		10 23 43.5 2 ef							10 1 2 2 e
	1	2	0.019	0.4			Total 89 18.0303929							Model 17 479.429 28.201706 64.379291 .0000 ***														4	1	36	1.9141	1.8	2.2	156	3.96154	2.44444		11 19 35 2 fg							11 6 2 2 e
	2	1	0.99	4.2																								4	1	34	1.97244	1.7	2.07778	150	4.03376	2.44444		12 34 30 2 gh							12 4 2 2 e
	2	1	1	4			Model 17 17.1460325 1.0085901 82.114136 .0000 ***																					4	2	18	0.770833	0.9	0.405	68	1.56389	0.9		13 18 26 2 gh							13 2 1.5 2 e
	2	1	1.12	4.3																								4	2	14	0.722756	0.7	0.311111	59	1.48996	0.888889		14 19 24.5 2 gh							14 2 1 2 e
	2	1	1.5	4.5																								5	1	82	5.46827	4.1	16.4	381	11.1588	8		15 45 21 2 h							15 1 1 2 e
	2	1	1.2	3.5				shoot FW																				5	1	90	6.12019	4.5	20.25	423	12.5071	9		16 90 20.5 2 h							16 2 1 2 e
	2	2	0.044	2.9				Rank Mean Name Mean n Non-significant ranges							Rank Mean Name Mean n Non-significant ranges													5	2	34	1.99551	1.7	2.26667	151	4.10214	2.66667		17 16 17.5 2 h							17 4 1 2 e
	2	2	0.044	3				----- --------- ------------- ------- ----------------------------------------							----- --------- ------------- ------- ----------------------------------------													5	2	26	1.46218	1.3	1.15556	113	2.99103	1.77778		18 36 16 2 h							18 6 1 2 e
	2	2	0.045	2.7				1 0.62 1.4828 5 a							1 2.5 10.04 5 a													6	1	53.3333	1.85801	2.66667	3.11111	140	6.30449	3.88889
	2	2	0.05	3				2 0.85 1.162 5 b							2 1.2 7.3 5 b													6	1	60	2.28301	3	5	162	7.72115	5.55556
	2	2	0.05	2.8				3 0.69 1.014 5 c							3 1.3 6.1 5 c													6	2	28.5714	1.05192	1.42857	0.952381	85	3.10073	1.90476
	3	1	0.239	6				4 0.66 0.686 5 d							4 0.5 4.4 5 d													6	2	22.8571	0.849679	1.14286	0.634921	70	2.52289	1.5873
	3	1	0.294	6.2				5 0.028 0.5918 5 d							5 2.5 4.1 5 d													7	1	92.5	9.32756	4.625	30.8333	681	12.0067	8.33333
	3	1	0.254	6				6 0.014 0.56 5 d							6 0.6 3.04 5 e													7	1	92.5	9.56891	4.625	30.8333	687	12.2667	8.33333
	3	1	0.203	5.4				7 0.61 0.2648 5 e							7 4 3.04 5 e													7	2	68.75	5.21923	3.4375	11.0764	458	6.80182	4.02778
	3	1	0.334	6.9				8 0.014 0.2412 5 ef							8 4.2 2.88 5 e													7	2	56.25	4.37564	2.8125	7.8125	379	5.70566	3.47222
	3	2	0.091	3				9 0.044 0.1132 5 ef							9 3 2.86 5 e													8	1	82	17.0881	4.1	54.6667	1160	11.5773	8.88889
	3	2	0.087	3.5				10 0.018 0.112 5 ef							10 0.5 2.62 5 ef													8	1	88	18.2628	4.4	62.3333	1243	12.3752	9.44444
	3	2	0.08	2.9				11 1 0.0892 5 ef							11 4.3 2.44 5 efg													8	2	52.6667	10.4042	2.63333	21.9444	742	7.19537	5.55556
	3	2	0.098	3				12 0.044 0.077 5 ef							12 0.4 2.4 5 efg													8	2	45.3333	9.00833	2.26667	16.3704	640	6.22778	4.81481
	3	2	0.09	2.8				13 1.12 0.0682 5 ef							13 4.5 2.16 5 efg													9	1	57.5	1.83462	2.875	3.41406	182	4.86432	2.96875
	4	1	1.63	9.5				14 1.5 0.0614 5 ef							14 2.5 2 5 efg													9	1	65	2.18462	3.25	5.05556	212	5.85043	3.88889
	4	1	1.59	7				15 1.2 0.05 5 ef							15 2.7 1.5 5 fgh													9	2	22.5	0.693269	1.125	0.519231	70	1.81651	1.15385
	4	1	1.54	8.5				16 0.99 0.0466 5 ef							16 3.5 1.34 5 gh													9	2	17.5	0.516346	0.875	0.30625	53	1.34642	0.875
	4	1	1.43	6				17 0.045 0.0206 5 f							17 2.9 1.24 5 gh
	4	1	1.224	5.5				18 0.019 0.0186 5 f							18 0.4 0.48 5 h
	4	2	0.102	3.3
	4	2	0.086	3.6
	4	2	0.032	1.6
	4	2	0.031	1.7
	4	2	0.09	2
	5	1	0.79	9
	5	1	0.87	9.7
	5	1	0.89	10.3
	5	1	1.37	11.1
	5	1	1.15	10.1
	5	2	0.102	3
	5	2	0.086	3.2
	5	2	0.032	1.6
	5	2	0.031	1.7
	5	2	0.056	1.3
	6	1	0.5	2.3
	6	1	0.4	2.5
	6	1	0.7	2.4
	6	1	0.5	2.3
	6	1	0.7	2.5
	6	2	0.05	1.4
	6	2	0.04	1.3
	6	2	0.05	1.5
	6	2	0.06	1.6
	6	2	0.05	0.9
	7	1	0.214	2.8
	7	1	0.775	2.5
	7	1	0.56	2.4
	7	1	0.58	2.8
	7	1	0.83	2.6
	7	2	0.151	1.2
	7	2	0.135	1.9
	7	2	0.115	0.9
	7	2	0.055	1
	7	2	0.11	1.2
	8	1	0.26	2.7
	8	1	0.24	4.3
	8	1	0.211	4.6
	8	1	0.265	5.9
	8	1	0.23	4.5
	8	2	0.08	2.9
	8	2	0.08	3
	8	2	0.079	2.7
	8	2	0.076	2.9
	8	2	0.07	2.8
	9	1	0.146	3.2
	9	1	0.089	3.5
	9	1	0.088	3
	9	1	0.13	2.5
	9	1	0.107	3
	9	2	0.019	1.2
	9	2	0.023	2
	9	2	0.019	1.6
	9	2	0.018	1.3
	9	2	0.024	1.4
																	Artemisia absinthium
																	Artemisia absinthium
																	Artemisia vulgaris
																	Artemisia vulgaris
																	Atriplex halimus
																	Atriplex halimus
																	Atriplex copper
																	Atriplex copper
																	Chenopodium quinoa
																	Chenopodium quinoa
																	Salicornia europaea L.
																	Salicornia europaea L.
																	sanguisorba minor hort
																	sanguisorba minor hort
																	Portulaca oleracea
																	Portulaca oleracea
																	rosmarinus officinalis
																	rosmarinus officinalis

## Sheet: FW neon
neon		shoot FW (g)	shoot length (cm)		Artemisia absinthium	Artemisia vulgaris	Atriplex halimus	Atriplex copper	Chenopodium quinoa Cherry Vanilla	Salicornia europaea L.	sanguisorba minor hort	Portulaca oleracea	rosmarinus officinalis
1	Artemisia absinthium	0.014	0.4		0.0186	0.0466	0.0892	0.0682	0.0614	0.05	0.1132	0.077	0.0206
		0.028	0.5
		0.014	0.5
		0.018	0.6
		0.019	0.4		se
					0.00256125	0.0014	0.00292233	0.0152132	0.0142674	0.00316228	0.0162862	0.0162862	0.0012083
2	Artemisia vulgaris	0.044	2.9
		0.044	3
		0.045	2.7
		0.05	3
		0.05	2.8
					shoot length
3	Atriplex halimus	0.091	3		Artemisia absinthium	Artemisia vulgaris	Atriplex halimus	Atriplex copper	Chenopodium quinoa Cherry Vanilla	Salicornia europaea L.	sanguisorba minor hort	Portulaca oleracea	rosmarinus officinalis
		0.087	3.5		0.48	2.88	3.04	2.44	2.16	1.34	1.24	2.86	1.5
		0.08	2.9
		0.098	3
		0.09	2.8
5	Atriplex copper	0.102	3.3
		0.086	3.6
		0.032	1.6
		0.031	1.7		0.0374166	0.0583095	0.12083	0.420238	0.39064	0.12083	0.174929	0.0509902	0.141421
		0.09	2
8	Chenopodium quinoa Cherry Vanilla	0.102	3
		0.086	3.2
		0.032	1.6
		0.031	1.7
		0.056	1.3
9	Salicornia europaea L.	0.05	1.4
		0.04	1.3
		0.05	1.5
		0.06	1.6
		0.05	0.9
12	sanguisorba minor hort	0.151	1.2
		0.135	1.9
		0.115	0.9
		0.055	1
		0.11	1.2
13	Portulaca oleracea	0.08	2.9
		0.08	3
		0.079	2.7
		0.076	2.9
		0.07	2.8
14	rosmarinus officinalis	0.019	1.2
		0.023	2
		0.019	1.6
		0.018	1.3
		0.024	1.4
